# Supplementary material for: The Fly Maggot Antioxidant Peptide (FMP) Alleviates Oxidative Damage in the Intestines of Weaned Piglets by Enhancing Mitochondrial Autophagy Through Activation of the Nrf2 Signaling Pathway
Source: Antioxidants (Basel). 2026 Jun 24;15(7):791. doi: 10.3390/antiox15070791 (PMC13404538; doi:10.3390/antiox15070791)
Supplement: Supplementary file 1 [file antioxidants-15-00791-s001.zip]

Archive with 1 entries (1 files):
- antioxidants-4361866-supplementary.pdf
